# Supplementary material for: Analysis of the Prefoldin Gene Family in 14 Plant Species
Source: Front Plant Sci. 2016 Mar 15;7:317. doi: 10.3389/fpls.2016.00317 (PMC4792155; doi:10.3389/fpls.2016.00317)
Supplement: Supplementary file 1 [file Data_Sheet_1.XLS]

## Sheet: Table S1
Supplementary Table 1 Prefoldin genes identified in 14 plants
Organism	Gene ID	Location	Length	Mw∕Kda	pI	GRAVY*	CELLO localization
Chlamydomonas reinhardtii	Cre06.g261650	Chr.6: 1,724,769—1,726,219	191	21.01	5.14	-0.405	Cytoplasmic (1.956)
	Cre07.g342250	Chr.7: 4,193,444—4,195,121	145	16.3	7.81	-0.605	Cytoplasmic (2.244)
	Cre09.g405400	Chr.9: 6,138,864—6,140,515	132	15.12	6.16	-0.693	Nuclear (2.110)
	Cre12.g502750	Chr.12: 2,793,837—2,795,479	125	14.16	6.4	-0.638	Cytoplasmic (2.068)
	g12883	Chr.12: 4,666,503—4,668,506	149	16.54	5.59	-0.302	Mitochondrial (1.447);Cytoplasmic (1.210); Chloroplast (1.170)
	Cre13.g576350	Chr.13: 1,946,408—1,948,899	612	60.89	5.68	-0.453	Nuclear (2.208)
	Cre16.g671750	Chr.16: 6,637,514—6,639,875	125	14.34	4.81	-0.677	Cytoplasmic (1.811); Nuclear (1.295)
	Cre17.g711950	Chr.17: 2067992—2069315	157	16.95	5.04	-0.352	Cytoplasmic (3.179)
Physcomitrella patens	Pp1s10_5V6	Sca.10: 25,246—26,628	139	15.64	5.59	-0.404	Cytoplasmic (2.665)
	Pp1s18_174V6	Sca.18: 1,203,001—1,203,421	124	14.01	8.66	-0.466	Cytoplasmic (1.840)
	Pp1s85_9V6	Sca.85: 53,966—54,418	150	17.06	6.16	-0.285	Cytoplasmic (2.226)
	Pp1s142_56V6	Sca.142: 481,439—484,985	435	48.13	4.5	-0.779	Nuclear (2.936)
	Pp1s162_95V6	Sca.162: 514,662—516,745	130	14.8	8.78	-0.745	Nuclear (1.801); Cytoplasmic (1.611)
	Pp1s212_67V6	Sca.212: 390,740—391,896	186	21.19	5.36	-0.344	Cytoplasmic (3.130)
	Pp1s249_66V6	Sca.249: 365,011—366,858	152	16.72	8.67	-0.37	Nuclear (1.573); Mitochondrial (1.486)
	Pp1s300_8V6	Sca.300: 33,269—35,237	152	17.09	5.99	-0.351	Chloroplast (1.502)
	Pp1s341_64V6	Sca.341: 391,398—393,025	126	14.54	4.25	-0.821	Cytoplasmic (2.105); Nuclear (1.735)
Selaginella moellendorffii	74672	Sca.0: 4,177,224—4,177,874	146	16.75	8.66	-0.368	Cytoplasmic (1.269); Mitochondrial (1.267); Nuclear (1.138)
	82059	Sca.4: 3,726,802—3,727,235	132	15.36	4.49	-0.877	Cytoplasmic (2.209); Nuclear (1.643)
	171147	Sca.13: 2,028,190—2,029,523	190	21.29	4.9	-0.291	Extracellular (1.092)
	441094	Sca.14: 693,073—694,600	352	38.97	4.89	-0.748	Cytoplasmic (3.245)
	94218	Sca.15: 2,211,765—2,212,419	145	16.02	7.8	-0.39	Cytoplasmic (2.526)
	107702	Sca.35: 1,683,097—1,683,543	148	16.18	5.56	-0.367	Chloroplast (2.323)
	112137	Sca.43: 238,372—238,962	120	13.62	6.98	-0.577	Nuclear (1.602); Cytoplasmic (1.210)
Solanum lycopersicum	Solyc01g008270.2	Chr.1: 2,385,892—2,400,050	147	16.35	5.59	-0.31	Cytoplasmic (1.642); Nuclear (1.493)
	Solyc01g097300.2	Chr.1: 79,961,873—79,966,303	128	14.82	4.55	-0.873	Nuclear (2.092); Cytoplasmic (1.729)
	Solyc05g012930.2	Chr.5: 6,049,696—6,053,668	214	24.99	9.1	-0.29	Cytoplasmic (1.500); Mitochondrial (1.386); Nuclear (1.134)
	Solyc05g053390.2	Chr.5: 62,636,005—62,641,398	192	21.35	4.83	-0.166	Extracellular (2.386)
	Solyc06g053460.1	Chr.6: 32,755,120—32,755,491	123	13.91	6.64	-0.563	Cytoplasmic (1.656); Nuclear (1.419); Chloroplast (1.002)
	Solyc07g042620.2	Chr.7: 53,412,441—53,421,827	126	14.53	5.56	-0.777	Cytoplasmic (1.644); Nuclear (1.561)
	Solyc07g053860.2	Chr.7: 59,592,688—59,601,226	354	39.6	4.81	-0.655	Cytoplasmic (2.647)
	Solyc08g016420.2	Chr.8: 7,447,438—7,455,889	130	14.81	9.2	-0.808	Nuclear (2.650)
Vitis vinifera	GSVIVT01034969001	Chr.5: 538,908—542,600	134	15.04	4.79	-0.158	Cytoplasmic (2.134)
	GSVIVT01017982001	Chr.5: 5,265,547—5,277,125	295	32.84	9.06	-0.526	Chloroplast (2.095)
	GSVIVT01025409001	Chr.6: 1,004,954—1,013,231	144	16.81	5.31	-0.308	Cytoplasmic (2.021)
	GSVIVT01021444001	Chr.10: 5,420,618—5,440,749	124	14.31	9.4	-0.76	Nuclear (2.096); Cytoplasmic (1.459)
	GSVIVT01026144001	Chr.10: 12,928,971—12,933,445	137	15.04	6.59	-0.207	Cytoplasmic (1.860); Mitochondrial (1.193)
	GSVIVT01032270001	Chr.11: 14,311,347—14,323,145	129	14.79	5.31	-0.721	Nuclear (2.036); Cytoplasmic (1.669)
	GSVIVT01020569001	Chr.12: 4,221,428—4,227,355	393	43.77	5.09	-0.811	Nuclear (2.700)
	GSVIVT01036275001	Chr.14: 7,630,581—7,635,484	126	14.79	4.52	-0.965	Nuclear (2.627)
	GSVIVT01011323001	Chr.15: 8,510,938—8,514,910	125	13.91	10.23	-0.948	Nuclear (3.880)
Arabidopsis thaliana	AT1G03760	Chr.1: 941,062—943,377	391	44.06	4.97	-0.896	Nuclear (3.537)
	AT1G08780	Chr.1:2,809,778—2,811,191	129	14.88	4.52	-0.798	Nuclear (2.685)
	AT1G26660	Chr.1: 9,211,764—9,213,875	177	20.54	8.94	-0.535	Nuclear (1.784); Mitochondrial (1.315); Cytoplasmic (1.141)
	AT1G29990	Chr.1: 10,507,593—10,509,098	129	14.86	9.07	-0.781	Nuclear (2.513)
	AT1G49245	Chr.1: 18,218,750—18,219,261	74	8.46	9	-0.854	Nuclear (2.102)
	AT2G07340	Chr.2: 3,045,559—3,046,743	128	14.6	4.94	-0.678	Cytoplasmic (1.859); Nuclear (1.323)
	AT3G22480	Chr.3: 7,968,177—7,969,629	148	16.53	8.59	-0.716	Nuclear (3.107)
	AT5G23290	Chr.5: 7,846,081—7,847,643	151	16.41	5.53	-0.228	Cytoplasmic (2.261)
	AT5G49510	Chr.5: 20,080,614—20,082,762	195	21.47	4.77	-0.157	Cytoplasmic (1.374); Golgi (1.089)
Populus trichocarpa	Potri.001G240200	Chr.1: 25,116,735—25,118,462	145	16.25	5.24	-0.619	Cytoplasmic (2.181)
	Potri.004G131900	Chr.4: 14,903,197—14,906,274	130	14.68	9.25	-0.672	Nuclear (2.090)
	Potri.005G054500	Chr.5: 3,880,908—3,883,584	126	14.54	4.48	-0.887	Nuclear (2.654)
	Potri.005G090100	Chr.5: 6,708,389—6,710,502	158	17.21	6.6	-0.276	Nuclear (1.400); Cytoplasmic (1.290); Mitochondrial (1.123)
	Potri.006G079700	Chr.6: 6,036,628—6,039,616	129	14.94	5.56	-0.76	Nuclear (2.956)
	Potri.008G091400	Chr.8: 5,729,456—5,732,879	151	17.71	5.97	-0.303	Cytoplasmic (2.501)
	Potri.008G103400	Chr.8: 6,560,730—6,565,939	196	21.85	4.62	-0.233	Cytoplasmic (1.961)
	Potri.008G153900	Chr.8: 10,434,327—10,435,731	145	16.38	5.4	-0.639	Nuclear (1.890); Cytoplasmic (1.591)
	Potri.010G147600	Chr.10: 15,678,372—15,682,655	192	21.43	4.68	-0.241	Cytoplasmic (2.280)
	Potri.013G042100	Chr.13: 2,959,220—2,961,769	126	14.63	4.52	-0.879	Nuclear (2.777)
	Potri.013G072700	Chr.13: 6,075,140—6,077,596	70	7.55	9.77	-0.597	Nuclear (1.799); Mitochondrial (1.410)
	Potri.017G012500	Chr.17: 1,048,732—1,052,880	384	42.49	4.61	-0.835	Nuclear (3.953)
	Potri.018G149200	Chr.18: 16,729,114—16,731,274	101	11.86	5.46	-0.857	Nuclear (3.004)
Cucumis sativus	Cucsa.013970	Sca178: 83,965—89,264	160	17.59	7.81	-0.299	Cytoplasmic (1.734); Nuclear (1.536)
	Cucsa.119230	Sca.998: 1,109,093—1,113,550	374	41.51	5.09	-0.817	Nuclear (3.420)
	Cucsa.133160	Sca.1037: 930,544—931,956	126	14.69	4.42	-0.988	Nuclear (2.654)
	Cucsa.178890	Sca.1227: 1,289,573—1,293,889	129	14.83	5.37	-0.657	Nuclear (1.751); Cytoplasmic (1.577)
	Cucsa.265870	Sca.2352: 314,093—316,019	83	9.04	9.22	-0.396	Nuclear (1.934)
	Cucsa.212390	Sca.1543: 200,660—219,643	130	14.94	9.42	-0.692	Nuclear (2.441)
	Cucsa.359320	Sca.3588: 285,467—288,090	155	18.24	5.35	-0.355	Cytoplasmic (2.459)
Medicago truncatula	Medtr1g114500	Chr.1: 33,211,346— 33,212,127	152	16.44	6.12	-0.134	Nuclear (1.580); Mitochondrial (1.255)
	Medtr2g033830	Chr.2: 11,699,348—11,705,324	192	21.27	4.62	-0.105	Cytoplasmic (1.665); Extracellular (1.199)
	Medtr3g007250	Chr.3: 977,122—981,857	147	16.51	5.65	-0.648	Cytoplasmic (1.802); Nuclear (1.269)
	Medtr5g042620	Chr.5: 18,318,178—18,330,069	407	46.57	9.27	-0.149	Cytoplasmic (1.388); PlasmaMembrane (1.071)
	Medtr5g055650	Chr.5: 22,361,899—22,366,799	129	14.8	9.22	-0.84	Nuclear (2.666)
	Medtr8g039140	Chr.8: 9,500,378—9,503,886	112	13.04	7.88	-0.843	Nuclear (2.231)
Glycine max	Glyma01g06380	Chr.1: 6,619,143—6,624,870	151	17.75	5.5	-0.405	Cytoplasmic (3.202)
	Glyma01g33986	Chr.1: 46,305,208—46,307,924	90	10.13	5.5	-0.003	Cytoplasmic (1.232); Mitochondrial (1.096)
	Glyma02g12450	Chr.2: 10,717,510—10,722,278	151	17.66	5.33	-0.383	Cytoplasmic (3.616)
	Glyma05g13110	Chr.5: 13,638,260—13,639,780	156	17.32	5.28	-0.524	Chloroplast (1.882)
	Glyma06g47340	Chr.6: 49,822,771—49,825,211	146	16.22	6.02	-0.597	Cytoplasmic (1.600); Nuclear (1.112); Chloroplast (1.068)
	Glyma07g36655	Chr.7: 41,997,339—41,999,508	76	8.43	4.21	-0.128	Cytoplasmic (2.016)
	Glyma08g05140	Chr.8: 3,658,985—3,661,615	140	16.2	9.69	-0.916	Nuclear (2.101); Mitochondrial (1.648)
	Glyma09g03910	Chr.9: 2,837,338—2,842,850	189	21.02	4.76	-0.164	Cytoplasmic (2.199)
	Glyma09g36411	Chr.9: 42,156,495—42,157,930	70	7.99	9.62	-0.101	Extracellular (2.796)
	Glyma10g17530	Chr.10: 21,110,480—21,111,604	62	7.29	4.94	-0.631	Cytoplasmic (1.335); Nuclear (1.322)
	Glyma10g30520	Chr.10: 39,147,801—39,149,441	126	14.64	4.44	-0.835	Nuclear (2.287)
	Glyma10g43200	Chr.10: 49,980,056—49,982,410	150	16.46	7.85	-0.251	Nuclear (1.449); Mitochondrial (1.331); Cytoplasmic (1.002)
	Glyma12g00920	Chr.12: 493,206—494,601	175	20.44	9.56	-0.482	Nuclear (1.721); Extracellular (1.261)
	Glyma12g13190	Chr.12: 11,535,992—11,542,680	374	41.94	5.06	-0.834	Nuclear (3.218)
	Glyma12g16730	Chr.12: 16,272,354—16,273,411	133	14.95	6.85	-0.023	Extracellular (2.193)
	Glyma13g18530	Chr.13: 22,178,005—22,180,948	149	16.63	6.65	-0.57	Cytoplasmic (1.455); Chloroplast (1.338)
	Glyma13g26710	Chr.13: 29,903,992—29,906,434	129	14.83	5.34	-0.651	Nuclear (1.802); Cytoplasmic (1.436)
	Glyma15g13331	Chr.15: 9,950,429—9,952,287	133	14.42	8.9	-0.318	Nuclear (2.550)
	Glyma15g14870	Chr.15: 11,311,159—11,317,470	195	21.41	4.67	-0.132	Cytoplasmic (2.127)
	Glyma15g37640	Chr.15: 43,545,439—43,548,370	129	14.84	5.34	-0.673	Nuclear (1.780); Cytoplasmic (1.428)
	Glyma17g03940	Chr.17: 2,586,010—2,590,079	174	19.68	4.93	-0.274	Cytoplasmic (1.943); Extracellular (1.373)
	Glyma19g27420	Chr.19: 34,698,997—34,700,996	90	10.23	6.57	-0.087	Mitochondrial (1.444); Chloroplast (1.428)
	Glyma20g23690	Chr.20: 33,471,583—33,474,076	156	16.87	6.29	-0.2	Nuclear (1.688); Mitochondrial (1.216)
	Glyma20g36840	Chr.20: 44,844,914—44,846,462	126	14.68	4.41	-0.879	Nuclear (2.355)
Oryza sativa	LOC_Os01g70330	Chr.1: 40,739,077—40,743,760	408	43.92	4.59	-0.693	Nuclear (3.434)
	LOC_Os02g14860	Chr.2: 8,262,546—8,265,723	134	15.09	9.37	-0.628	Nuclear (1.300); Mitochondrial (1.192); Cytoplasmic (1.127)
	LOC_Os02g26440	Chr.2: 15,524,119—15,528,164	128	14.67	5.33	-0.76	Nuclear (2.664)
	LOC_Os03g43020	Chr.3: 23,999,212—24,003,075	126	14.67	4.57	-0.934	Cytoplasmic (1.811); Nuclear (1.787)
	LOC_Os07g26974	Chr.7: 15,618,329—15,621,981	78	8.67	9.78	-0.463	Nuclear (1.568); Mitochondrial (1.408)
	LOC_Os07g40460	Chr.7: 24,243,946—24,247,474	149	17.25	6.32	-0.31	Cytoplasmic (2.650)
	LOC_Os10g34670	Chr.10: 18,475,023—18,484,878	150	16.66	7.77	-0.419	Nuclear (2.128)
	LOC_Os11g36050	Chr.11: 21,185,518—21,187,838	147	16.43	5.88	-0.605	Cytoplasmic (2.151); Nuclear (1.452)
	LOC_Os12g30060	Chr.12: 18,002,159—18,005,088	147	16.45	5.24	-0.55	Cytoplasmic (1.992)
	LOC_Os12g37590	Chr.12: 23,079,981—23,084,575	196	21.58	5.05	-0.159	Extracellular (1.148); Cytoplasmic (1.080)
Brachypodium distachyon	Bradi1g14290	Chr.1: 11,166,550—11,169,540	126	14.62	4.43	-0.831	Cytoplasmic (2.133)
	Bradi1g56800	Chr.1: 55,421,646—55,424,215	149	17.31	6.1	-0.223	Cytoplasmic (2.978)
	Bradi2g59520	Chr.2: 57,200,091—57,203,621	389	41.58	4.8	-0.665	Nuclear (2.984)
	Bradi3g09300	Chr.3: 7,415,517—7,419,252	132	14.87	9.42	-0.571	Nuclear (1.400); Cytoplasmic (1.058)
	Bradi3g29410	Chr.3: 31,451,038—31,453,949	150	16.63	6.75	-0.32	Nuclear (1.468); Cytoplasmic (1.247); Mitochondrial (1.061)
	Bradi3g43090	Chr.3: 44,395,148—44,398,707	129	14.95	5.03	-0.724	Nuclear (2.639)
	Bradi4g04540	Chr.4: 3,759,708—3,762,873	195	21.56	5.16	-0.128	Extracellular (1.323); Cytoplasmic (1.098)
	Bradi4g16170	Chr.4: 16,870,739—16,873,429	146	16.25	5.84	-0.564	Cytoplasmic (1.838); Chloroplast (1.323)
Zea mays	GRMZM2G099909	Chr.1: 148,057,107—148,066,041	189	20.95	4.85	-0.105	Extracellular (1.808)
	GRMZM2G014676	Chr.1: 229,567,215—229,571,434	150	16.39	6.35	-0.253	Cytoplasmic (1.763); Mitochondrial (1.094)
	GRMZM2G070061	Chr.1: 253,493,606—253,496,791	126	14.69	4.48	-0.939	Cytoplasmic (1.989); Nuclear (1.733)
	GRMZM2G135354	Chr.2: 225,851,426—225,853,770	146	16.29	5.84	-0.6	Chloroplast (1.518); Cytoplasmic (1.471); Nuclear (1.136)
	GRMZM2G102580	Chr.3: 128,661,567—128,666,425	188	20.99	5.16	-0.121	Extracellular (1.591); Cytoplasmic (1.194)
	GRMZM2G535911	Chr.3: 140,838,144—140,841,488	56	6.42	9.52	-0.782	Nuclear (1.649); Mitochondrial (1.323)
	GRMZM2G392932	Chr.3: 156,058,867—156,070,704	585	62.14	4.81	-0.495	Nuclear (2.485)
	GRMZM2G023347	Chr.5: 17,318,916—17,321,831	126	14.71	4.48	-0.944	Cytoplasmic (1.965); Nuclear (1.715)
	GRMZM2G049390	Chr.5: 144,281,642—144,283,761	133	14.98	9.49	-0.608	Nuclear (1.533); Cytoplasmic (1.363); Mitochondrial (1.052)
	GRMZM2G135691	Chr.5: 159,269,189—159,288,759	129	14.84	5.11	-0.804	Nuclear (2.960)
	GRMZM2G119740	Chr.7: 162,798,159—162,808,723	156	18.26	6.33	-0.41	Cytoplasmic (2.964)
	GRMZM2G010065	Chr.8: 159,991,887—159,996,521	400	42.84	4.89	-0.574	Nuclear (1.796)
	AC203985.4_FGT005	Chr.10: 79,370,667—79,371,107	16	16.37	5.84	-0.618	Cytoplasmic (1.439); Chloroplast (1.393); Nuclear (1.362)
Sorghum bicolor	Sb01g014170	Chr.1: 13,364,627—13,367,006	126	14.69	4.48	-0.939	Cytoplasmic (1.989); Nuclear (1.733)
	Sb01g018810	Chr.1: 19,732,329—19,735,928	150	16.39	6.6	-0.269	Cytoplasmic (1.706); Nuclear (1.276)
	Sb03g044680	Chr.3: 72,031,660—72,035,995	405	43.44	4.73	-0.707	Nuclear (2.858)
	Sb02g038240	Chr.2: 72,490,396—72,494,678	156	18.2	5.97	-0.409	Cytoplasmic (3.318)
	Sb04g008790	Chr.4: 10,363,413—10,366,905	130	14.74	9.49	-0.602	Cytoplasmic (1.571); Nuclear (1.251); Mitochondrial (1.179)
	Sb04g016750	Chr.4: 38,979,857—38,982,885	129	14.89	5.3	-0.802	Nuclear (2.971)
	Sb05g021970	Chr.5: 53,385,582—53,388,077	144	16.14	5.84	-0.583	Chloroplast (1.697); Cytoplasmic (1.442); Nuclear (1.049)
	Sb07g003740	Chr.7: 4,584,864—4,585,903	146	16.34	7.8	-0.624	Chloroplast (1.380); Cytoplasmic (1.371); Nuclear (1.364)
	Sb08g018270	Chr.8: 48,273,154—48,279,810	191	21.18	4.95	-0.093	Extracellular (1.688)
*GRAVY means Grand average of hydropathicity.
